# Supplementary material for: Ca2+ Influx through TRPC Channels Is Regulated by Homocysteine–Copper Complexes
Source: Biomolecules. 2023 Jun 6;13(6):952. doi: 10.3390/biom13060952 (PMC10296383; doi:10.3390/biom13060952)
Supplement: Supplementary file 1 [file biomolecules-13-00952-s001.zip]

Archive with 1 entries (1 files):
- biomolecules-2392403-supplementary.pdf
